# Supplementary material for: Electroless Cobalt Deposition on Dealloyed Nanoporous Gold Substrate: A Versatile Technique to Control Morphological and Magnetic Properties
Source: Nanomaterials (Basel). 2023 Jan 26;13(3):494. doi: 10.3390/nano13030494 (PMC9920968; doi:10.3390/nano13030494)
Supplement: Supplementary file 1 [file nanomaterials-13-00494-s001.zip]

Archive with 1 entries (1 files):
- nanomaterials-2099835-Suplementary.pdf
